# Supplementary material for: A Systematic Review of Human Challenge Trials, Designs, and Safety
Source: Clin Infect Dis. 2022 Oct 11;76(4):609–19. doi: 10.1093/cid/ciac820 (PMC9938741; doi:10.1093/cid/ciac820)
Supplement: ciac820_Supplementary_Data [file ciac820_supplementary_data.zip]

Archive with 4 entries (4 files):
- CID 5.31.22 - Supplementary Materials - Resubmission.docx
- CID Mar 15 - Supplement - Systematic Review of HCTs.docx
- Supplementary Material - Protocol.pptx
- Workflow Presentation.pdf
